# Supplementary material for: Estimating Competition between Wildlife and Humans–A Case of Cormorants and Coastal Fisheries in the Baltic Sea
Source: PLoS One. 2013 Dec 30;8(12):e83763. doi: 10.1371/journal.pone.0083763 (PMC3875482; doi:10.1371/journal.pone.0083763)
Supplement: Table S4 — Data used for calculating mortality and body growth of perch, pike and whitefish. (XLSX) [file pone.0083763.s005.xlsx]

## Sheet:  Mtot Percch Karlskrona
Table S4: Data used for calculating mortality and body growth of perch, pike and whitefish
Average length (mm) per age class
Perch
						Average length mm
County	Site	Year	Taxon	0	1	2	3	4	5	6
Blekinge län	Torhamn, Karlskrona Ö skärgård	2002	Perca fluviatilis	81	136	192	239	242	310
		2003	Perca fluviatilis	83	150	199	244	271		327
		2004	Perca fluviatilis		138	206	249	269
		2005	Perca fluviatilis	85	143	195	241
		2006	Perca fluviatilis	87	160	218	254	275
		2007	Perca fluviatilis	81	145	212	246	296
		2008	Perca fluviatilis	91	149	210	262
		2009	Perca fluviatilis	88	159	205	253	256
		2010	Perca fluviatilis	91	162	223	255	277	302
							269.429	306
Length distribution
All fishery independent data
								Number
Year	Site	Area kod	Area Latitud	Area Logngitud			Art	6,5	7,5	8,5	9,5	10,5	11,5	12,5	13,5	14,5	15,5	16,5	17,5	18,5	19,5	20,5	21,5	22,5	23,5	24,5	25,5	26,5	27,5	28,5	29,5	30,5	31,5	32,5
2002	Torhamn, Karlskrona Ö skärgård	TH	56	16			Abborre	1	64	18	3	9	114	195	304	204	68	73	130	101	60	50	69	28	21	21	16	11	8	5	2		2	1
2003	Torhamn, Karlskrona Ö skärgård	TH	56	16			Abborre	1	163	150	33	2	6	30	164	248	120	91	62	70	58	59	49	23	13	10	10	11	7	3	3	3		1
2004	Torhamn, Karlskrona Ö skärgård	TH	56	16			Abborre					22	191	347	477	285	85	57	73	120	116	105	74	48	21	15	26	12	5	5	2
2005	Torhamn, Karlskrona Ö skärgård	TH	56	16			Abborre		60	123	52	3	5	12	41	49	18	42	84	92	53	58	33	17	9	4	4	4			2
2006	Torhamn, Karlskrona Ö skärgård	TH	56	16			Abborre	1	171	293	147	19	6	17	68	97	71	95	63	27	16	16	26	17	19	23	29	17	12	4	1	1		2
2007	Torhamn, Karlskrona Ö skärgård	TH	56	16			Abborre		21	50	3	3	48	112	167	123	37	34	22	14	20	19	21	20	12	4	5	1	3	1	2	1		1
2008	Torhamn, Karlskrona Ö skärgård	TH	56	16			Abborre			22	43	4	5	11	29	39	23	26	25	34	22	37	32	19	18	6	9	3	3	1	1
2009	Torhamn, Karlskrona Ö skärgård	TH	56	16			Abborre		1	24	36	2			1	28	40	55	39	26	17	35	32	16	10	12	13	9	10	7	3	2	1
2010	Torhamn, Karlskrona Ö skärgård	TH	56	16			Abborre		27	150	106	11	3	1	18	69	81	88	50	18	17	30	64	38	34	19	15	6	6	7	2	1	1	1
							Number per age class Torshamn
							AgeClass	0	1	2	3	4	5	6
							2002	86	894	414	97	77
							2003	347	723	259	44	16
							2004	0	1464	536	62	24
							2005	235	170	287	73	0
							2006	631	460	78	81	8
							2007	77	543	94	21	9
							2008	65	187	128	23	0
							2009	63	189	100	54	13
							2010	294	342	185	53	5	Ave. Mortality
							Mortality rates				508	152	1.2066
							2002
							2003			1.23888	2.24168	1.80212
							2004			0.299275	1.42969	0.606136
							2005			1.62945	1.99367
							2006			0.77909	1.26503	2.21102
							2007			1.58793	1.31219	2.19722
							2008			1.44508	1.4078
							2009			0.625938	0.863046	0.570545
							2010			0.0213912	0.634878	2.37955
										1.01481	1.2461	1.83958

## Sheet: Mtot Perch Mönsterås
Average length (mm) per age class
Perch
						Ave. length mm
County	Site	Fiskeår	Taxon	1	2	3	4	5	7	6	14	15	9	13	16	0	8	10
Kalmar	Mönsterås	2007	Perca fluviatilis	148	232	261	336	349		360	472	473
		2008	Perca fluviatilis	171	228	295	308	373	406	392			469	458	482
		2009	Perca fluviatilis	166	220	290	314	318	386	400		471
	Simpevarp	2007	Perca fluviatilis	185	239	276	290	317		383			468
		2008	Perca fluviatilis	177	235	282	331
		2009	Perca fluviatilis	196	240	274	329	380								73
		2010	Perca fluviatilis	162	222	253	306	296	404
		2010	Perca fluviatilis	71	130	210	245	252	347								405	387
		2007	Perca fluviatilis	137	194	233	275	298		332
		2008	Perca fluviatilis	138	196	252	285	279		293
		2009	Perca fluviatilis	140	189	238	293	248	373
		2010	Perca fluviatilis	131	186	238	266	287
	Vinö	2007	Perca fluviatilis	113	223	241	271	291
		2008	Perca fluviatilis		220	255	269	275		305
		2010	Perca fluviatilis	84	137	208	250	286
		2007	Perca fluviatilis	135	186	230	267	272
		2008	Perca fluviatilis	138	195	238	268	264
		2009	Perca fluviatilis	135	189	241	277
						151.467	212.125	256.062	292.812	303.357	392.25	352.143	472	472	468.5	458	482	73	#DIV/0!	#DIV/0!
Length distribution
All fishery independent data
								Number
Year	Site	Area code	Area Latitud	Area Logngitud	Area	11,5	12,5	13,5	14,5	15,5	16,5	17,5	18,5	19,5	20,5	21,5	22,5	23,5	24,5	25,5	26,5	27,5	28,5	29,5	30,5	31,5	32,5	33,5	34,5	35,5	36,5	37,5	38,5	39,5	40,5	41,5	42,5	45,5	47,5	48,5
2007	Mönsterås	MB	57	17	Svartö	2	32	54	54	39	25	21	25	20	34	39	39	24	26	13	15	11	1	3			2	1	1	1									1
2007	Mönsterås	MB	57	17	Vållö	1	31	27	39	35	25	23	27	33	49	43	54	35	18	14	7	8	2	3	1		2	1		1	1		1
2007	Mönsterås	MB	57	17	Ödängla		6	9	19	24	17	27	14	15	18	17	10	14	19	9	5	1	1	2		1	1		2	3	1	2		2	1				1
2008	Mönsterås	MB	57	17	Svartö					2	1	7	3	3	11	14	13	7	6	3	4	7	1	3	3	5				1		1	3			1
2008	Mönsterås	MB	57	17	Vållö					7	9	4	4	4	4	4	5	2	2	1	3		1	2		1	1	1	1			2								1
2008	Mönsterås	MB	57	17	Ödängla					1	2				2	1	3	5	6	7	4	1	4		1	2	2	2		1		1			2			2		1
2009	Mönsterås	MB	57	17	Svartö		1	5	4	9	13	6	10	5	8	3	3	5	5	14	8	4	5	4	10	4	4	3	2	1
2009	Mönsterås	MB	57	17	Vållö	3	4	11	18	21	31	29	13	5	1	5	7	6	12	7	11	4	4	6	2	1	1	2	3	1					1
2009	Mönsterås	MB	57	17	Ödängla		5	2	3	8	8	7	6	5	2	1	2	2	1	3	8	5	1	11	9	6	7	3	3								1		1
					Number per age
					AgeClass	1	2	3	4	5	6
					2007	439	543	60	18
					2008	47	96	31	9
					2009	232	63	139	18
					2008		1.52015	2.86312	1.89712
					2009		0	0.575013	0.543615
							0.372876

## Sheet: Mtot Pike SD 27
Age distribution in commercial catches of pike SD 27
Age	Average of logP
2	-2.39826
3	-1.05588
4	-1.75565
5	-2.08416
6	-2.84858
7	-3.07061
8	-3.62438
9	-4.42011
10	-4.30528
11	-5.36358
12	-5.1851
13	-5.29289	Mnat
14	-5.78117	-0.374078

## Sheet: Body growth Pike Baltic Sea
Pike Fisheries independent data SD 25-27
Age	Ave. Length	Body mass	Body growth	Accumulated body growth
1	286
2	307.4
3	466.13	0.725
4	525.647	0.962	1.3269	1.3269
5	567.156	1.213	1.26091	1.6731
6	632.378	1.745	1.43858	2.4069
7	704.636	2.203	1.26246	3.03862
8	777.333	2.91	1.32093	4.01379
9	730	2.91	1	4.01379
10	804.75	3.55	1.21993	4.89655
15	690
Average weight pike per length class
		Weight kg
Sp.	Type	10,5	11,5	12,5	13,5	14,5	15,5	16,5	17,5	18,5	19,5	20,5	21,5	22,5	23,5	24,5	25,5	26,5	27,5	28,5	29,5	30,5	31,5	32,5	33,5	34,5	35,5	36,5	37,5	38,5	39,5	40,5	41,5	42,5	43,5	44,5	45,5	46,5	47,5	48,5	49,5	50,5	51,5	52,5	53,5	54,5	55,5	56,5	57,5
Pike	Fishery independent	0,009	0,008	0,010	0,014	0,017	0,021	0,026	0,032	0,042	0,044	0,049	0,063	0,070	0,075	0,087	0,096	0,114	0,129	0,141	0,185	0,182	0,201	0,217	0,237	0,257	0,288	0,301	0,340	0,370	0,397	0,415	0,456	0,505	0,546	0,578	0,619	0,725	0,682	0,770	0,818	0,832	0,977	0,962	0,981	0,971	1,114	1,213	1,185
[truncated: 35 more columns]

## Sheet: Body growth Perch Karlskrona
Perch Fisheries independent data Torhamn, Karlskrona
Age	Body mass n(g)	Body growth	Accumulated body growth
0
1	50.6957
2	105.095
3	175.266	1.66769	1.66769
4	235.286	1.34245	2.2388
5	343	1.4578	3.26372
6

## Sheet: Body growth Perch Mönsterås
Perch Fisheries independent data Mönsterås
Age	Body mass	Body growth	Accumulated body growth
1	158.374
2	228.56	0.135
3	289.404	0.291	2.15556	2.15556
4	317.4	0.423	1.45361	3.13333
5	348.167	0.538	1.27187	3.98519
6	380.636	0.771	1.43309	5.71111
7	392.667	0.897	1.16342	6.64444
9	468.5	1.648	1.83724	12.2074
13	458	1.648	1	12.2074
14	472	1.648	1	12.2074
15	472	1.648	1	12.2074
16	482	1.648	1	12.2074

## Sheet: Body growth Whitefish
Average weight at length
		Average weight kg
	Length	9.5	10.5	11.5	12.5	13.5	14.5	15.5	16.5	17.5	18.5	19.5	20.5	21.5	22.5	23.5	24.5	25.5	26.5	27.5	28.5	29.5	30.5	31.5	32.5	33.5	34.5	35.5	36.5	37.5	38.5	39.5	40.5	41.5	42.5	43.5	44.5	45.5	46.5	47.5	48.5	49.5	50.5	51.5	52.5	53.5	54.5	55.5	56.5
		0.007	0.009	0.011	0.014	0.018	0.02	0.026	0.03	0.035	0.046	0.052	0.061	0.07	0.084	0.099	0.111	0.123	0.139	0.155	0.173	0.195	0.228	0.252	0.282	0.307	0.339	0.373	0.42	0.472	0.499	0.556	0.599	0.648	0.706	0.763	0.865	0.839	0.989	1.051	1.12	1.231	1.28	1.355	1.498	1.461	1.601	1.675	1.584
Sik	Provfiskad	0.008	0.009	0.01	0.014	0.015	0.019	0.023	0.029	0.035	0.048	0.053	0.061	0.07	0.086	0.098	0.111	0.126	0.138	0.156	0.174	0.199	0.227	0.248	0.277	0.302	0.338	0.372	0.429	0.476	0.505	0.553	0.587	0.649	0.684	0.782	0.875	0.842	1.001	1.022	1.134	1.226	1.175	1.23	1.461		1.616	1.675
		0.0075	0.009	0.0105	0.014	0.0165	0.0195	0.0245	0.0295	0.035	0.047	0.0525	0.061	0.07	0.085	0.0985	0.111	0.1245	0.1385	0.1555	0.1735	0.197	0.2275	0.25	0.2795	0.3045	0.3385	0.3725	0.4245	0.474	0.502	0.5545	0.593	0.6485	0.695	0.7725	0.87	0.8405	0.995	1.0365	1.127	1.2285	1.2275	1.2925	1.4795	1.461	1.6085	1.675	1.584
																						1.77477	1.16923			1.33846		1.33274
Average length at age
Whitefish
						Ave. Length (mm) /age class
County	Site			Year	Taxon	2	3	4	5	6	7	8	1
Gävleborgs län	Agöfjärden			2010	Coregonus maraena	222	291	302	333	353	321	341
	Vallviksfjärden			2010	Coregonus maraena	269							203
						245.5	291	302	333	353	321	341
[truncated: 3 more columns]
