# Supplementary material for: Estimating Competition between Wildlife and Humans–A Case of Cormorants and Coastal Fisheries in the Baltic Sea
Source: PLoS One. 2013 Dec 30;8(12):e83763. doi: 10.1371/journal.pone.0083763 (PMC3875482; doi:10.1371/journal.pone.0083763)
Supplement: File S1 — R-script used for calculating estimates of direct impacts from cormorants on human catches and 95% confidence intervals from catch data and mortality rates. (R) [file pone.0083763.s006.r]

#R-script used for calculating estimates of direct impacts from cormorants on human catches and 95% confidence intervals from catch data and mortality rates:

rm(list=ls()) 
CormN= Cm		#Number of fishes consumed by cormorants
HarvN=Cf 		#Number of fishes harvetsed by humans
Mnat=Mn		# Natural mortality
F= Ff			#Fishing mortality
S=1/3			#Degree of dispersion, SD as proportion of trait value (S=0 no dispersion, S=1 SD=X
T=100000 		#Number of iterations

#Create empty matrices
HarvNoC<-matrix(0, nrow=T, ncol=1)
Pdec<-matrix(0, nrow=T, ncol=1)

#Iteration starts
for (t in 1:T){

#Draw random values from a normal distribution with SD=1/S*X	
Rc=CormN*(1+S*rnorm(1))
Hc=HarvN*(1+S*rnorm(1))
Mc=Mnat*(1+S*rnorm(1))
Fc=F*(1+S*rnorm(1))

#Calculate mortality due to cormorant predation
Mcor=Fc*Rc/Hc 

#Calculate harvest in absence of cormorant predation 
HarvNoC[t]=((1-exp(-Fc-Mc))*Hc*(Fc+Mc+Mcor))/((Fc+Mc)*(1-exp(-Fc-Mc-Mcor))) 

#Calculate esitamed increase in harvest in absence of cormorants (%)        
Pdec[t]=(1-Hc/HarvNoC[t])*100
	if (Pdec[t]<0) Pdec[t]=0 #Set negative values to zero 
	}
sd(Pdec) #Standard deviation in estimated increase in human catches

#calculate 95% confidence intervall
Pdec=sort(Pdec);
Plow=Pdec[ceiling(0.025*T)]
Phigh=Pdec[floor(0.975*T)]
